# Supplementary material for: Physics-informed deep learning characterizes morphodynamics of Asian soybean rust disease
Source: Nat Commun. 2021 Nov 5;12:6424. doi: 10.1038/s41467-021-26577-1 (PMC8571353; doi:10.1038/s41467-021-26577-1)
Supplement: Supplementary file 10 — Source Data [file 41467_2021_26577_MOESM10_ESM.xlsx]

## Sheet: Fig. 4d
	dmso	compound_A	compound_C_0_041	compound_X
s_tg	1.58	4.12	36.6	61.4
sigma_tg	4.55	4.84	1.85	2.45
loc_tg	78	75	68.4	66.2
s_alpha	0.55	0.94	0.3	0.64
sigma_alpha	0.34	0.18	0.62	0.14
loc_alpha	1.24	1.42	0.95	1.09

## Sheet: Fig. 4e
DMSO
sigmas	0.0144091	0.00988078	0.0158542	0.0137394	0.00507427	0.010222	0.0167986	0.0163044	0.0254071	0.0244792	0.0233551	0.0215759	0.0216484	0.00883573	0.00929334	0.0201264	0.0204499	0.0120928	0.0134951	0.0126485	0.0061694	0.0113995	0.0154435	0.0155603	0.0128163	0.00810538	0.0192843	0.0187576	0.016211	0.00604884	0.00436955	0.00953756	0.00352701	0.00655022	0.00723351	0.0115582	0.0250615	0.0117371	0.0114208	0.0152953
inv_taus	0.0855435	0.063763	0.120486	0.089307	0.0104643	0.0490798	0.15708	0.120804	0.179912	0.177823	0.184519	0.194096	0.166352	0.0395962	0.0732166	0.157564	0.160243	0.102046	0.0974198	0.0735458	0.0482915	0.0937361	0.122836	0.153906	0.087661	0.0477958	0.141587	0.148831	0.129098	0.0155622	0.00169255	0.0505688	0.000112207	0.0221913	0.0442632	0.0678053	0.175078	0.0684857	0.0546454	0.109664
weights	0.0360919	0.0286162	0.0174686	0.0280855	0.0297186	0.03232	0.0187642	0.0180719	0.0228352	0.0203109	0.0148844	0.0176435	0.0141123	0.0298734	0.0286131	0.0130583	0.0130054	0.0233802	0.0222416	0.0341783	0.0385946	0.0243389	0.0166939	0.0290788	0.0252788	0.0302624	0.0162817	0.0131277	0.0155872	0.0283129	0.0310072	0.0307821	0.0343545	0.0284485	0.0313479	0.0318988	0.0218746	0.0323589	0.0363082	0.020789
compound_A
sigmas	0.0368148	0.0444597	0.0189566	0.0192551	0.0173824	0.0427788	0.0307197	0.0185036	0.00984703	0.0191507	0.0396462	0.0322321	0.0395308	0.0299047	0.00843508	0.00904949	0.0491814	0.0366743	0.0259601	0.0487702	0.0166688	0.0313573	0.0467799	0.0393723	0.0103695	0.00798845	0.0329241	0.0297182	0.046837	0.0305097	0.0349826	0.0375591	0.0402539	0.0343487	0.0403749	0.0117777	0.0279143	0.0377934	0.0411132	0.00877826
inv_taus	0.12632	0.167483	0.0518949	0.0521658	0.0570892	0.137324	0.0710785	0.0426288	0.00349341	0.0470333	0.11115	0.117579	0.115799	0.0763888	0.014273	0.0105971	0.196903	0.135122	0.0965886	0.170485	0.0400893	0.118163	0.157093	0.126552	0.0192989	0.0058649	0.115593	0.10101	0.178405	0.104518	0.117567	0.0969741	0.13783	0.129403	0.16278	0.0219693	0.0951684	0.133363	0.142068	0.00538936
weights	0.0195081	0.0235946	0.0144604	0.014363	0.0240938	0.0380552	0.0586712	0.0143862	0.0167234	0.0142718	0.0399823	0.0168657	0.0407514	0.0557747	0.0185384	0.013805	0.0539887	0.0166544	0.0240022	0.0505094	0.012834	0.0186853	0.0452775	0.0331734	0.0146226	0.0145662	0.0165041	0.0171627	0.0291316	0.0169763	0.0196512	0.0381518	0.0246355	0.0172452	0.0249942	0.0127028	0.0176953	0.0182597	0.0249325	0.0137981
compound_C_0_041
sigmas	0.0062035	0.0175709	0.0043478	0.00540495	0.00981044	0.0180035	0.0167354	0.0113488	0.00805147	0.0158369	0.00915825	0.0039338	0.0108812	0.0135564	0.0107182	0.0156971	0.00615613	0.00603239	0.0145498	0.00804545	0.00517061	0.00640678	0.0180426	0.00971097	0.00804457	0.00310901	0.0119359	0.0165092	0.00395343	0.0243144	0.00994347	0.0052953	0.0193082	0.00669547	0.00810123	0.0106568	0.00741505	0.00710343	0.0135925	0.0106451
inv_taus	0.0427639	0.148419	0.0162687	0.0237582	0.0649149	0.181932	0.151842	0.0934936	0.0317882	0.123414	0.0551702	0.0228218	0.0889416	0.124216	0.0824168	0.131416	0.0487522	0.0380586	0.11873	0.0527074	0.0412824	0.0330709	0.14986	0.0843031	0.0496636	0.00628041	0.103641	0.13515	0.0290509	0.171513	0.0927958	0.0249382	0.185975	0.0513252	0.0605047	0.097464	0.0477008	0.0516073	0.123223	0.084416
weights	0.0161749	0.0212867	0.0226927	0.0198867	0.0185328	0.0443136	0.0329298	0.0123019	0.0566326	0.0188655	0.0219451	0.0249257	0.0122381	0.021206	0.0127105	0.0161601	0.017167	0.0167553	0.0141746	0.0153921	0.021044	0.0182555	0.0220442	0.0143774	0.0168891	0.0304069	0.0141184	0.0174813	0.027111	0.140901	0.0202276	0.0194717	0.0923568	0.0154245	0.013445	0.0180893	0.0154654	0.0145696	0.0197964	0.0122334
compound_X
sigmas	0.00838368	0.00753005	0.00202815	0.00735452	0.00117572	0.00563105	0.00544093	0.00200154	0.00105569	0.00170049	0.00518591	0.00301659	0.00491706	0.00561935	0.00586037	0.00635322	0.00265878	0.00360999	0.00584271	0.00416794	0.00204764	0.00116797	0.00758728	0.00552709	0.00375716	0.00251925	0.00391535	0.00590114	0.00283959	0.00294682	0.00492234	0.0020633	0.0079611	0.00761895	0.00375923	0.00330361	0.00281237	0.00576129	0.00420396	0.00442386
inv_taus	0.192605	0.166306	0.10001	0.170451	0.126071	0.121008	0.15572	0.0507869	0.0955539	0.0929044	0.151529	0.0707904	0.150462	0.161638	0.168895	0.138461	0.0904608	0.120039	0.178264	0.0841639	0.092026	0.0332048	0.186891	0.110977	0.0694346	0.119772	0.0763601	0.139687	0.127533	0.106703	0.144825	0.0936234	0.174897	0.182288	0.178275	0.0809084	0.156277	0.168549	0.110389	0.149581
weights	0.0222772	0.0146352	0.0268859	0.0147033	0.0476624	0.0259782	0.0156538	0.0287058	0.0288824	0.0270542	0.016205	0.0208774	0.016625	0.0155863	0.0164723	0.0221908	0.0236652	0.0251012	0.0217293	0.0200066	0.0260496	0.0503301	0.0203664	0.0234342	0.0210767	0.0250095	0.0202685	0.0210227	0.0238864	0.0267866	0.017495	0.0263229	0.0147973	0.0174436	0.0864892	0.0201545	0.0469371	0.0166661	0.0267499	0.017816

## Sheet: Fig. S1c
Data
0.102099	0.0668885	0.0883447	0.0805865	0.0600045	0.081385	0.0722411	0.0771413
25 hours
0.100527	0.0772013	0.0781938	0.0769375	0.0754851	0.0750274	0.0745615	0.0732913
0.0967334	0.0727808	0.0739288	0.0720643	0.0699387	0.0696201	0.0694797	0.0675997
0.0964569	0.075838	0.0767974	0.0751523	0.0729813	0.0721102	0.0714991	0.0700087
30 hours
0.102099	0.0668885	0.0883447	0.0805865	0.0600045	0.081385	0.0722411	0.0771413
0.100363	0.0750176	0.0774626	0.076038	0.0741464	0.0737021	0.0732387	0.071533
0.102794	0.0771374	0.0792942	0.0772553	0.0741864	0.0732141	0.0728732	0.0712575
60 hours
0.100223	0.0739434	0.0809952	0.0767343	0.0700407	0.0721608	0.0737681	0.0739554

## Sheet: Fig. S4c
DMSO
data	-0.997962	-0.749641	-0.62862	-0.455501	-0.349914	-0.17716	-0.0721498	0.072928	0.170916	0.206363	0.345295	0.396911	0.473822	0.540159	0.630768	0.739575	0.860115	0.983416	1.11327	1.21487	1.29202	1.36209	1.43669	1.50592	1.6296	1.66559	1.71366	1.76461	1.78983	1.828	1.84484	1.86401	1.87227	1.96558
simulation	-0.864727	-0.653023	-0.473226	-0.320426	-0.18083	-0.0672051	0.0432927	0.138371	0.223961	0.308666	0.386977	0.457967	0.539663	0.603371	0.676017	0.743748	0.811841	0.881078	0.947933	1.01684	1.07554	1.13486	1.19641	1.2566	1.30975	1.35544	1.3984	1.44767	1.4896	1.52902	1.56307	1.59605
compound_A
data	-0.982063	-0.866913	-0.706464	-0.572943	-0.482628	-0.439544	-0.391937	-0.260581	-0.166941	-0.0789038	-0.0295611	0.105213	0.146931	0.202528	0.209628	0.236665	0.310199	0.376369	0.454682	0.442484	0.4637	0.456975	0.400381	0.437037	0.461636	0.580674	0.635011	0.694237	0.732412	0.786452	0.749593	0.450813
simulation	-0.94108	-0.802441	-0.635143	-0.514002	-0.377294	-0.313169	-0.243734	-0.154103	-0.0699123	-0.0085283	0.0523057	0.118817	0.16543	0.194298	0.245513	0.280416	0.333241	0.369378	0.410803	0.453835	0.498976	0.540128	0.584683	0.635834	0.678764	0.719001	0.760284	0.797355	0.831637	0.861633	0.891328	0.931755
compound_B
data	-0.950212	-0.77269	-0.620872	-0.509203	-0.474084	-0.523168	-0.39929	-0.299389	-0.252335	-0.218894	-0.212668	-0.131082	-0.0784078	0.0109279	0.0392017	0.0744204	0.107385	0.150109	0.184142	0.215168	0.220214	0.261349	0.233167	0.239102	0.267505	0.279989	0.320312	0.429392	0.445987	0.434685	0.443199	0.490244
simulation	-0.772133	-0.860727	-0.746001	-0.713034	-0.665876	-0.560204	-0.463847	-0.386153	-0.3216	-0.398819	-0.347317	-0.288674	-0.240289	-0.198607	-0.152666	-0.125125	-0.0912393	-0.0491395	-0.000624787	-0.016935	0.00651268	0.0258168	0.0600535	0.0818912	0.112572	0.131238
compound_C_0_041
data	-0.966465	-0.76596	-0.718103	-0.622176	-0.481724	-0.405968	-0.353085	-0.276442	-0.199573	-0.117503	-0.0645377	0.00570494	0.0896778	0.241241	0.286942	0.339099	0.39441	0.445552	0.533029	0.543166	0.621215	0.657483	0.677893	0.743478	0.749063	0.793032	0.929081
simulation	-0.947327	-0.839215	-0.680696	-0.588705	-0.45585	-0.309449	-0.230089	-0.140782	-0.0142548	0.0479804	0.0767809	0.142394	0.210662	0.276205	0.353023	0.417719	0.489269	0.546375	0.602417	0.663196	0.712844	0.769481	0.820489	0.868768	0.919848	0.969247	1.01241	1.05839	1.10582	1.15321	1.19533	1.2389
compound_X
data	-0.906088	-0.761729	-0.620961	-0.501992	-0.384999	-0.151219	0.0138781	0.0845658	0.174181	0.239994	0.306033	0.366372	0.398332	0.485384	0.520231	0.571964	0.6369	0.697734	0.752132	0.78097	0.79855	0.841874	0.866701	0.921056	0.966113	1.00432	1.00924	1.05155	1.06941	1.10552	1.12131
simulation	-0.842418	-0.675297	-0.55066	-0.471975	-0.449434	-0.439457	-0.37423	-0.30439	-0.224835	-0.14665	-0.0706465	-0.0069348	0.049516	0.106193	0.142711	0.170593	0.20832	0.248519	0.286242	0.324213	0.361413	0.397316	0.433183	0.465286	0.494813	0.530246	0.557939	0.588366	0.621084	0.654632	0.677463	0.699845

## Sheet: Fig. S4d
DMSO	1.31444	1.87979	2.26956	3.02349	4.02856	4.93071	5.64282	6.16162	6.58481
compound_A	1.22578	1.67568	1.99043	2.46972	2.83207	3.33451	3.91771	4.34833	4.684
compound_B	0.701687	0.94205	1.27104	1.59074	1.82592	2.05531	2.24237	2.42583	2.60326
compound_C_0_041	1.13161	1.73541	2.12365	2.608	3.15755	3.70138	4.20092	4.71451	5.12668
compound_X	1.0067	1.5599	1.87239	2.10561	2.31901	2.49616	2.65616	2.77595	2.92071

## Sheet: Fig. S5a
DMSO
19.8714	20.8	24.7	26.5571	29.3429	31.3857	34.7286	35.2857	42.9	46.2429	51.8143	54.9714	58.1286	64.0714	68.5286	70.7571	75.5857	78.1857	82.8286	86.5429	89.7	95.4571	98.8	101.214
21.1714	23.5857	26	28.2286	31.7571	35.2857	35.8429	39.3714	42.3429	46.4286	49.4	54.4143	54.7857	61.8429	63.5143	70.3857	76.3286	77.4429	82.4571	88.2143	90.8143	97.1286	99.1714	103.071	109.386	112.729	115.143	119.043	123.686	125.729	132.414	131.671
20.9857	23.0286	23.9571	27.6714	31.3857	34.3571	35.1	39.5571	45.1286	48.6571	49.4	55.7143	59.9857	62.2143	66.8571	72.0571	79.8571	82.2714	88.5857	95.0857	95.0857	98.9857	106.6	106.6	113.286	116.071	122.386	123.314	128.886	135.386	145.229	141.143	146.9	152.843
13.5571	17.8286	18.9429	20.2429	22.8429	27.4857	28.6	33.0571	34.5429	36.7714	40.8571	46.8	49.4	49.9571	52.7429	56.0857	59.9857	67.6	68.7143	77.6286	84.5	85.6143	90.6286	91	93.6	94.9	98.4286	99.9143	99.9143	102.514	101.771	106.786	101.957
15.6	17.8286	19.8714	24.8857	26.7429	29.7143	30.6429	33.4286	39	39.9286	43.4571	43.4571	46.6143	49.9571	53.8571	57.2	64.6286	67.9714	74.4714	77.4429	82.4571	83.5714	88.4	91.9286	96.9429	97.5	99.9143	106.6	106.6
8.91429	11.3286	11.8857	12.4429	14.6714	16.7143	19.6857	22.8429	25.4429	28.2286	31.7571	35.4714	41.4143	44.3857	45.8714	50.7	52	53.8571	59.8	61.4714	66.4857	72.8	75.9571	74.2857	78	86.9143	88.9571	95.8286	95.2714	99.3571	104.186	115.514	111.614	116.071
11.7	14.3	15.0429	17.2714	18.5714	21.3571	24.1429	26.7429	29.9	33.2429	35.1	42.3429	45.5	49.7714
compound_A
0	0	0	0	0	6.31429	8.17143	9.65714	12.0714	15.2286	17.6429	18.7571	22.1	20.4286	24.8857	27.6714	28.0429	31.2	32.8714	36.5857	40.3	41.2286	43.0857	48.8429	52.1857	54.0429	61.1	66.8571	63.1429	67.2286	73.9143	77.4429	81.7143	77.6286
13.3714	13.5571	18.0143	16.5286	20.6143	19.8714	21.5429	24.7	26.5571	30.0857	32.5	36.7714	39.7429	41.7857	46.4286	46.4286	48.4714	54.2286	55.1571	60.3571	65.5571	66.1143	68.7143	72.4286	71.3143	75.2143	78.5571	80.7857	86.5429	87.8429	91	95.2714	94.5286
15.0429	18.5714	18.7571	22.1	25.0714	27.3	28.2286	29.5286	31.9429	38.2571	42.3429	45.8714	48.6571	49.9571	52	54.0429	58.8714	60.5429	65.7429	68.7143	74.1	77.2571	80.2286	83.9429	85.8	88.2143	93.7857	93.7857	99.9143	102.329	106.043	109.014	114.586	114.771
4.45714	8.91429	7.42857	10.0286	11.8857	14.6714	16.5286	17.8286	19.1286	24.7	25.6286	28.6	31.7571	36.2143	41.2286	45.3143	47.1714	49.5857	53.3	55.3429	57.5714	56.6429	55.7143	57.5714	59.8	63.3286	65.9286	65.9286	70.3857	77.0714	77.6286	83.2	86.3571	88.4
compound_X
2.78571	4.64286	5.94286	7.8	10.0286	10.4	11.1429	14.3	15.9714	15.4143	17.6429	17.2714	20.9857	22.4714	24.7	24.8857	27.8571	29.9	30.8286	31.9429	33.8	33.2429	34.7286	35.8429	39.9286	40.8571	41.7857	40.8571	41.9714	42.1571	41.0429	42.9	44.3857	43.4571
18.7571	20.4286	23.2143	25.0714	26.3714	28.6	31.3857	35.1	36.4	38.4429	44.0143	45.1286	44.2	49.9571	49.2143	54.0429	57.0143	57.9429	60.7286	62.2143	62.9571	67.0429	69.2714	65.9286	71.1286	73.7286	75.5857	76.3286	76.1429	78.1857	79.6714	82.2714	82.8286	82.8286
13.5571	14.8571	17.2714	17.8286	20.4286	21.7286	24.8857	24.7	27.4857	29.7143	31.3857	34.1714	38.4429	41.4143	43.2714	44.5714	49.9571	45.6857	50.7	52.9286	56.4571	53.1143	56.8286	55.7143	57.5714	62.0286	60.7286	62.2143	63.3286	58.3143	57.7571	61.1	59.8	60.1714
8.54286	9.47143	9.28571	11.1429	12.2571	14.1143	16.1571	25.6286	20.4286	25.8143	26.9286	32.1286	34.7286	39.7429	37.8857	41.9714	40.1143	45.5	48.1	46.9857	56.0857	52.1857	53.6714	59.0571	61.8429	59.9857	66.1143	76.1429	71.8714	75.2143	75.9571	75.7714	80.6	81.7143	86.3571
15.7857	15.4143	22.1	18.9429	20.9857	24.1429	26	26.5571	32.6857	26.5571	33.4286	35.6571	40.1143	37.7	43.2714	42.9	46.4286	46.6143	49.4	49.7714	55.9	53.6714	52	60.9143	58.6857	65.9286	64.4429	65.1857	70.3857	68.5286	69.4571	70.9429	72.0571	74.8429
5.01429	6.87143	8.54286	11.8857	12.8143	13.5571	16.5286	17.6429	21.5429	22.6571	24.8857	26.3714	29.5286	31.5714	33.6143	34.1714	40.6714	41.2286	45.8714	46.2429	48.1	46.0571	54.4143	54.6	56.2714	58.5	56.6429	61.4714	59.9857	62.0286	61.1	63.3286	65	66.8571
15.0429	14.8571	17.2714	20.8	23.2143	24.5143	28.6	29.1571	33.8	35.2857	38.0714	41.2286	44.0143	48.4714	49.0286	51.2571	55.5286	54.0429	56.2714	60.1714	58.3143	63.1429	63.8857	63.3286	65.9286	66.6714	68.7143	72.6143	74.2857	72.8	78.1857	79.3	77.8143	79.6714
20.0571	20.2429	22.1	25.4429	27.8571	29.3429	32.3143	32.1286	36.2143	39.3714	43.0857	43.6429	48.2857	46.6143	48.8429	50.3286	56.6429	54.9714	58.6857	60.1714	61.6571	67.2286	68.9	70.5714	70.2	70.2	71.1286	71.8714	73.7286	74.6571	80.9714	84.6857	86.5429	93.4143
compound_C_0_041
0	2.41429	3.9	4.27143	4.45714	4.45714	5.57143	5.38571	7.61429	7.61429	10.2143	10.9571	12.0714	12.4429	11.8857	13.1857	14.8571	18.5714	19.1286	22.2857	23.2143	24.8857	25.4429	27.4857	30.2714	32.8714	35.4714	37.1429	38.8143	41.9714	44.2	44.0143	46.9857
6.5	8.35714	6.5	8.17143	7.24286	8.54286	9.28571	9.28571	10.0286	12.0714	14.1143	14.3	14.8571	16.1571	20.0571	21.9143	22.4714	24.8857	26.3714	26.3714	28.7857	31.0143	36.0286	39.5571	38.2571	45.5	44.5714	47.9143	49.2143	51.4429	53.4857	58.3143	56.2714	61.4714
11.1429	10.9571	13.5571	15.0429	14.3	15.7857	15.9714	18.7571	21.3571	20.6143	22.1	25.8143	26.9286	27.6714	28.0429	30.0857	34.3571	33.9857	36.5857	37.5143	40.4857	42.5286	44.7571	47.3571	48.4714	52.7429	54.2286	55.1571	58.5	60.9143	64.8143	64.0714	67.2286	67.7857

## Sheet: Fig. S5c
Population
1	0.3	0.5	0.2
2	0.094	0.47	0.43
3	0.224149	0.41	0.37
4	0.17	0.52	0.31
5	0.054	0.49	0.45
6	0	0.53	0.47
7	0	0.55	0.45
8	0	0.49	0.5
9	0	0.29	0.71

## Sheet: Fig. S6a
DMSO
0	data	0.0935767	0.0288629	0.00967088	0.00103572	0.000112307	2.49571e-05	1.24786e-05	2.49571e-05	1.24786e-05	0	0	0	0	0	0	0	0	0	0	0
	simulation	0.0881067	0.0452267	0	0	0	0	0	0	0	0	0	0	0	0	0	0	0	0	0	0
1	data	0.0426135	0.0302543	0.0356185	0.0198548	0.00450595	0.000343311	0.000114437	1.43046e-05	1.43046e-05	0	0	0	0	0	0	0	0	0	0	0
	simulation	0.0442933	0.02704	0.0492	0.0128	0	0	0	0	0	0	0	0	0	0	0	0	0	0	0	0
2	data	0.0255732	0.00995003	0.0189741	0.0330394	0.0309671	0.0121252	0.00239565	0.000235156	2.93945e-05	0	2.93945e-05	1.46972e-05	0	0	0	0	0	0	0	0
	simulation	0.0361333	0.0092	0.0195733	0.0326133	0.0297333	0.00605333	2.66667e-05	0	0	0	0	0	0	0	0	0	0	0	0	0
3	data	0.0320069	0.00588308	0.0083886	0.015242	0.0254114	0.0255711	0.0156595	0.00413903	0.000847458	0.000135102	3.6846e-05	1.2282e-05	0	0	0	0	0	0	0	0
	simulation	0.0318667	0.00565333	0.00818667	0.0151467	0.02272	0.02776	0.0180533	0.00389333	5.33333e-05	0	0	0	0	0	0	0	0	0	0	0
4	data	0.0288683	0.00418484	0.00462461	0.00733411	0.0153917	0.0222577	0.0228535	0.0171508	0.00775969	0.00207114	0.000567436	0.000113487	5.67436e-05	8.51154e-05	1.41859e-05	0	0	0	0	0
	simulation	0.0291467	0.00328	0.00568	0.00776	0.0124533	0.0172267	0.0226933	0.0201067	0.0121867	0.00274667	5.33333e-05	0	0	0	0	0	0	0	0	0
5	data	0.0215982	0.00364408	0.00349432	0.00357752	0.00653937	0.0103665	0.0154083	0.0199343	0.0214485	0.0159241	0.00815342	0.00239611	0.000549108	0.000116477	9.98378e-05	3.32793e-05	4.99189e-05	0	0	0
	simulation	0.0270933	0.00224	0.00413333	0.00514667	0.00717333	0.0107733	0.0139467	0.0180267	0.01824	0.01576	0.00850667	0.00218667	0.000106667	0	0	0	0	0	0	0
6	data	0.030214	0.00572574	0.00475591	0.00436425	0.00546463	0.00671423	0.00923206	0.0113209	0.0147713	0.0157038	0.0127197	0.0074789	0.00346902	0.00113769	0.000167856	3.73013e-05	1.86506e-05	3.73013e-05	0	0
	simulation	0.0252	0.00218667	0.00290667	0.00384	0.00466667	0.00685333	0.0092	0.01152	0.01448	0.0169867	0.0157067	0.0114133	0.00637333	0.00186667	0.000133333	0	0	0	0	0
7	data	0.0260949	0.00574042	0.0038422	0.00413951	0.00381933	0.00530589	0.00526015	0.00635792	0.00853059	0.010566	0.0129674	0.0152087	0.0126015	0.00745569	0.00370497	0.00118925	0.000388794	9.14808e-05	6.86106e-05	0
	simulation	0.0235733	0.00173333	0.00208	0.00333333	0.00394667	0.00418667	0.00664	0.00821333	0.00968	0.01248	0.0145333	0.0141067	0.01288	0.00949333	0.00466667	0.00162667	0.000133333	2.66667e-05	0	0
8	data	0.029098	0.00598693	0.00402614	0.00386928	0.00332026	0.00342484	0.00373856	0.00436601	0.00499346	0.00499346	0.0071634	0.00941176	0.012183	0.0126797	0.0104837	0.00786928	0.00405229	0.00128105	0.000261438	0.000130719
	simulation	0.0225067	0.00146667	0.00154667	0.00248	0.00336	0.00354667	0.00437333	0.00592	0.00744	0.00824	0.0110133	0.0122667	0.0134667	0.0123733	0.0102667	0.00757333	0.00392	0.00141333	0.000133333	2.66667e-05
compound_A
0	data	0.105486	0.0223509	0.00504259	0.000329358	5.67859e-05	5.67859e-05	0	0	1.13572e-05	0	0	0	0	0	0	0	0	0	0	0
	simulation	0.1076	0.0257333	0	0	0	0	0	0	0	0	0	0	0	0	0	0	0	0	0	0
1	data	0.0549296	0.0378564	0.0300056	0.00948369	0.000875216	0.000130629	0	2.61259e-05	2.61259e-05	0	0	0	0	0	0	0	0	0	0	0
	simulation	0.06344	0.0403733	0.02808	0.00144	0	0	0	0	0	0	0	0	0	0	0	0	0	0	0	0
2	data	0.0379474	0.016726	0.0310093	0.0315352	0.0133503	0.00245971	0.000271416	3.39271e-05	0	0	0	0	0	0	0	0	0	0	0	0
	simulation	0.0508	0.01968	0.03096	0.0250933	0.00661333	0.000186667	0	0	0	0	0	0	0	0	0	0	0	0	0	0
3	data	0.0433418	0.00941476	0.0172349	0.025581	0.0232909	0.0113995	0.00256149	0.000373198	8.48176e-05	3.39271e-05	0	0	1.69635e-05	0	0	0	0	0	0	0
	simulation	0.0449867	0.0117867	0.0188	0.02456	0.0213333	0.01016	0.00168	2.66667e-05	0	0	0	0	0	0	0	0	0	0	0	0
4	data	0.0385798	0.00574592	0.00980369	0.0177644	0.0238975	0.0208464	0.0124211	0.00356216	0.000557556	0.000123901	3.09753e-05	0	0	0	0	0	0	0	0	0
	simulation	0.0416	0.00733333	0.0120533	0.0174667	0.0204533	0.0186667	0.01128	0.00405333	0.000426667	0	0	0	0	0	0	0	0	0	0	0
5	data	0.0351888	0.00533107	0.00572666	0.00875954	0.0139587	0.0197419	0.0220778	0.0146934	0.00604691	0.00150702	0.000263728	1.88377e-05	1.88377e-05	0	0	0	0	0	0	0
	simulation	0.03872	0.00554667	0.00896	0.01152	0.0151467	0.0181067	0.0161067	0.01144	0.006	0.0016	0.000186667	0	0	0	0	0	0	0	0	0
6	data	0.0405241	0.00711622	0.0073719	0.00852242	0.0108448	0.0131671	0.0155108	0.0149142	0.00975818	0.00368595	0.00134228	0.000319591	0.000127836	6.39182e-05	2.13061e-05	0	2.13061e-05	0	2.13061e-05	0
	simulation	0.0366933	0.00445333	0.00632	0.0088	0.01152	0.0132533	0.0160533	0.0140533	0.01176	0.00674667	0.00296	0.000613333	0.000106667	0	0	0	0	0	0	0
7	data	0.0398909	0.0068439	0.00673483	0.00719836	0.0062713	0.00948875	0.0102795	0.0121881	0.0139877	0.0107703	0.00624404	0.00248125	0.000681663	0.000163599	0.000109066	0	0	0	0	0
	simulation	0.0352267	0.00333333	0.00501333	0.00690667	0.00856	0.01112	0.01192	0.0144533	0.0126133	0.01088	0.00752	0.00397333	0.00149333	0.000266667	5.33333e-05	0	0	0	0	0
8	data	0.0465661	0.00660512	0.00546423	0.00627486	0.00594461	0.00558433	0.006455	0.00777603	0.00969752	0.00948735	0.0105682	0.00723561	0.00363282	0.00123095	0.000390302	0.000300233	6.00465e-05	6.00465e-05	0	0
	simulation	0.0338667	0.00306667	0.00373333	0.00538667	0.00704	0.00837333	0.0102933	0.0112267	0.0129867	0.0116267	0.0101067	0.00730667	0.00485333	0.00248	0.0008	0.000186667	0	0	0	0
compound_C_0_041
0	data	0.109781	0.0183193	0.00461336	0.000526357	2.06414e-05	4.12829e-05	1.03207e-05	1.03207e-05	1.03207e-05	0	0	0	0	0	0	0	0	0	0	0
	simulation	0.10488	0.0245333	0.00392	0	0	0	0	0	0	0	0	0	0	0	0	0	0	0	0	0
1	data	0.0732118	0.0239282	0.0228689	0.0113285	0.00177287	0.000200702	1.11501e-05	0	0	1.11501e-05	0	0	0	0	0	0	0	0	0	0
	simulation	0.0817333	0.01824	0.0205867	0.0123733	0.0004	0	0	0	0	0	0	0	0	0	0	0	0	0	0	0
2	data	0.0587929	0.010824	0.0153967	0.023214	0.0182405	0.00600081	0.00073914	3.75834e-05	6.2639e-05	2.50556e-05	0	0	0	0	0	0	0	0	0	0
	simulation	0.06808	0.0128267	0.0152533	0.0163467	0.0154667	0.00533333	2.66667e-05	0	0	0	0	0	0	0	0	0	0	0	0	0
3	data	0.0667772	0.00828182	0.00797025	0.0107041	0.0159606	0.0148249	0.00686467	0.00156792	0.000331675	3.01523e-05	1.00508e-05	1.00508e-05	0	0	0	0	0	0	0	0
	simulation	0.0581067	0.00933333	0.0118133	0.0132	0.0146667	0.0143467	0.00986667	0.002	0	0	0	0	0	0	0	0	0	0	0	0
4	data	0.06562	0.00752732	0.00632338	0.00752732	0.0103365	0.0135036	0.0120936	0.00731039	0.00241872	0.000542314	6.50777e-05	4.33851e-05	2.16926e-05	0	0	0	0	0	0	0
	simulation	0.0509867	0.00757333	0.00866667	0.0105333	0.01152	0.0123467	0.0134933	0.0113067	0.00618667	0.00072	0	0	0	0	0	0	0	0	0	0
5	data	0.0431972	0.00727363	0.005483	0.00531012	0.0069649	0.0103733	0.0133741	0.0142632	0.0136828	0.00874317	0.00355654	0.00100028	7.40947e-05	0	0	2.46982e-05	0	1.23491e-05	0	0
	simulation	0.0459733	0.00578667	0.00664	0.00813333	0.00922667	0.01064	0.0115733	0.0115733	0.0117067	0.00808	0.00365333	0.000346667	0	0	0	0	0	0	0	0
6	data	0.0439914	0.00869331	0.00752254	0.00756291	0.00807428	0.00799354	0.0093258	0.00987754	0.0102005	0.00916431	0.00654017	0.00308168	0.000901628	0.000242229	5.38286e-05	4.03714e-05	2.69143e-05	1.34571e-05	1.34571e-05	1.34571e-05
	simulation	0.0415733	0.00469333	0.00573333	0.00629333	0.00741333	0.00861333	0.00965333	0.0105333	0.0102667	0.0116	0.00898667	0.006	0.00184	0.000133333	0	0	0	0	0	0
7	data	0.034472	0.00723164	0.00604954	0.00681443	0.00752716	0.00742286	0.00749239	0.00825728	0.00903955	0.00891786	0.0102043	0.00872664	0.00636245	0.00309431	0.00125163	0.000365059	5.21512e-05	3.47675e-05	1.73837e-05	0
	simulation	0.0384267	0.00365333	0.00472	0.00522667	0.00634667	0.00661333	0.00784	0.00906667	0.00922667	0.00989333	0.00989333	0.00973333	0.00738667	0.0044	0.000906667	0	0	0	0	0
8	data	0.0331979	0.00630362	0.00545471	0.00561727	0.0068816	0.00700804	0.0057437	0.00610494	0.00599657	0.00722478	0.0072609	0.00838075	0.0092116	0.0089226	0.00596044	0.00274542	0.00106566	0.000144496	5.41859e-05	5.41859e-05
	simulation	0.0353867	0.00328	0.00378667	0.00482667	0.00488	0.00605333	0.00608	0.0072	0.00826667	0.00882667	0.00904	0.00928	0.00976	0.00778667	0.00538667	0.00288	0.000613333	0	0	0
compound_X_0_041
0	data	0.116729	0.013138	0.00312098	0.000242951	4.67213e-05	1.86885e-05	2.80328e-05	9.34427e-06	0	0	0	0	0	0	0	0	0	0	0	0
	simulation	0.111093	0.02224	0	0	0	0	0	0	0	0	0	0	0	0	0	0	0	0	0	0
1	data	0.08212	0.0268791	0.0179825	0.00541578	0.000767674	0.000105161	5.25804e-05	1.05161e-05	0	0	0	0	0	0	0	0	0	0	0	0
	simulation	0.09008	0.0250133	0.01784	0.0004	0	0	0	0	0	0	0	0	0	0	0	0	0	0	0	0
2	data	0.0666374	0.0188771	0.0219667	0.0170982	0.00724421	0.00136926	0.000105328	2.34062e-05	0	1.17031e-05	0	0	0	0	0	0	0	0	0	0
	simulation	0.07912	0.01496	0.0229067	0.0152533	0.00109333	0	0	0	0	0	0	0	0	0	0	0	0	0	0	0
3	data	0.0723625	0.0111725	0.0146577	0.0161613	0.0125367	0.00510829	0.00114513	0.000149365	3.98307e-05	0	0	0	0	0	0	0	0	0	0	0
	simulation	0.0711467	0.0104267	0.0160533	0.0208267	0.0129867	0.00189333	0	0	0	0	0	0	0	0	0	0	0	0	0	0
4	data	0.0638592	0.00791439	0.0112403	0.0154798	0.0165165	0.0119999	0.004763	0.00120102	0.000246362	6.15906e-05	3.07953e-05	1.02651e-05	1.02651e-05	0	0	0	0	0	0	0
	simulation	0.0656533	0.00714667	0.0116	0.0161067	0.01856	0.0116	0.00253333	0.000133333	0	0	0	0	0	0	0	0	0	0	0	0
5	data	0.0488231	0.00533851	0.0065572	0.0113025	0.0172666	0.0206962	0.0148723	0.00652485	0.00146674	0.000334331	6.47092e-05	6.47092e-05	1.07849e-05	1.07849e-05	0	0	0	0	0	0
	simulation	0.06112	0.00594667	0.00786667	0.0126133	0.0150133	0.0167467	0.0106933	0.00304	0.000293333	0	0	0	0	0	0	0	0	0	0	0
6	data	0.0582186	0.00411145	0.00511621	0.00895048	0.0131081	0.0159838	0.0148289	0.00915837	0.00311823	0.000612098	2.3098e-05	5.77451e-05	3.4647e-05	0	0	1.1549e-05	0	0	0	0
	simulation	0.05704	0.00522667	0.00642667	0.00856	0.0128533	0.0142133	0.0150667	0.00986667	0.00341333	0.000613333	5.33333e-05	0	0	0	0	0	0	0	0	0
7	data	0.0541205	0.00282179	0.00316909	0.00604877	0.00995586	0.0139932	0.0167861	0.0143984	0.00852326	0.00257579	0.000680124	0.000159178	7.23537e-05	2.89415e-05	0	0	0	0	0	0
	simulation	0.0542933	0.00384	0.0056	0.00642667	0.00928	0.0126667	0.0133067	0.0140267	0.00925333	0.00368	0.000853333	0.000106667	0	0	0	0	0	0	0	0
8	data	0.048745	0.00211361	0.00274475	0.00427125	0.00808748	0.0136357	0.018905	0.0168648	0.0113313	0.00475561	0.00143843	0.000352268	1.46778e-05	2.93556e-05	1.46778e-05	0	1.46778e-05	1.46778e-05	0	0
	simulation	0.05136	0.00352	0.0044	0.00552	0.00757333	0.0092	0.01248	0.0123733	0.0127733	0.00893333	0.00397333	0.00101333	0.000186667	2.66667e-05	0	0	0	0	0	0
